# Supplementary material for: Salmonella Biofilm Formation under Fluidic Shear Stress on Different Surface Materials
Source: Foods. 2023 May 8;12(9):1918. doi: 10.3390/foods12091918 (PMC10178852; doi:10.3390/foods12091918)
Supplement: Supplementary file 1 [file foods-12-01918-s001.zip]

Archive with 1 entries (1 files):
- foods-2350055-supplementary.pdf
